# Supplementary material for: Manipulation of encapsulated artificial phospholipid membranes using sub-micellar lysolipid concentrations
Source: Commun Chem. 2024 Jun 1;7:120. doi: 10.1038/s42004-024-01209-z (PMC11144220; doi:10.1038/s42004-024-01209-z)
Supplement: Supplementary file 3 — Supplementary Data [file 42004_2024_1209_MOESM3_ESM.xlsx]

## Sheet: Figure 2
Figure 2a ii			Figure 2b ii
Inner droplet diameter (μm)			Inner droplet diameter (μm)
	94			210
	82			199
	89			202
	89			224
	99			222
	87			193
	89			212
	86			170
	75			173
	94			172
	85			169
	92			156
	93			156
	91			175
	90			164
	81			181
	100			177
	92			176
	90			173
	112			217
	92			181
	114			199
	90			180
	73			168
	85			198
	87			151
	101			258
	91			200
	78			199
	76			190
	95			212
	95			206
	93			214
	90			198
	88			193
				185
				231
				201
				189
				185
				158
				201
				186
				182
				181
				195
				213
				210
				161
				195
				199
				155
				186

## Sheet: Figure 3
	Figure 3c
	Normalised intensity							Error Normalised Intensity (SEM)
	LPC concentration (μM)							LPC concentration (μM)
time (hours)	0 (control)	1	10	100	1000		time (hours)	0 (control)	1	10	100	1000
1	1	1	1	1	1		1	0.0768461	0.0508082	0.0647066	0.0441419	0.0652919
2	0.803088	0.847098	0.829837	0.804369	0.472021		2	0.071112	0.0443507	0.0524974	0.0378967	0.056028
3	0.700817	0.798376	0.677199	0.743273	0.273372		3	0.0604373	0.0430823	0.0465631	0.0352129	0.0406259
4	0.635422	0.756387	0.422569	0.437104	0.115381		4	0.0641299	0.0438298	0.0484539	0.0409828	0.0245746
5	0.630881	0.74292	0.383696	0.372935	0.0969536		5	0.0644568	0.0438723	0.0476937	0.0392929	0.022136
6	0.621617	0.735196	0.373242	0.316323	0.0309301		6	0.0635909	0.043567	0.0475566	0.0390845	0.011841
7	0.609991	0.733216	0.36877	0.310653	0.0258817		7	0.062947	0.0432751	0.0469551	0.0393495	0.0115898
8	0.605995	0.711429	0.319003	0.239554	0.0247184		8	0.0625435	0.0422418	0.0455048	0.032963	0.0114303
9	0.596912	0.69499	0.292562	0.218192	0.00234384		9	0.0616289	0.0413696	0.0446265	0.0326318	0.00587722
10	0.588738	0.678551	0.287473	0.210225	0.00212522		10	0.0610783	0.0406732	0.0438915	0.0315159	0.00586739
11	0.581653	0.664291	0.283126	0.162724	0.00195458		11	0.0607427	0.0400665	0.043214	0.0256205	0.00585817
12	0.57366	0.655577	0.27903	0.120893	0.00177964		12	0.0603216	0.0397104	0.0426205	0.0237347	0.00584962
13	0.570936	0.648842	0.277666	0.112311	0.00177637		13	0.0601177	0.0393457	0.0423992	0.0233119	0.00584963
14	0.568211	0.640524	0.25073	0.111086	0.00175249		14	0.059641	0.0390471	0.0405089	0.0231032	0.0058497
15	0.573115	0.637553	0.242911	0.110932	0.0014676		15	0.0603314	0.0388523	0.0403372	0.0230984	0.00583446
	Figure 3c
	Log(Norm. Intensity)
	LPC concentration (μM)
time (hours)	0 (control)	1	10	100	1000
0	0	0	0	0	0
1	-0.0952368	-0.0720661	-0.081007	-0.0945446	-0.326039
2	-0.154395	-0.0977926	-0.169284	-0.128852	-0.563246
3	-0.196938	-0.121256	-0.374102	-0.359415	-0.937864
4	-0.200053	-0.129058	-0.416013	-0.428367	-1.01344
5	-0.206477	-0.133597	-0.42801	-0.49987	-1.50962
6	-0.214677	-0.134768	-0.433244	-0.507724	-1.58701
7	-0.217531	-0.147868	-0.496206	-0.620597	-1.60698
8	-0.22409	-0.158021	-0.533782	-0.661161	-2.63007
9	-0.230078	-0.168417	-0.541403	-0.677316	-2.6726
10	-0.235336	-0.177642	-0.54802	-0.788548	-2.70895
11	-0.241345	-0.183377	-0.55435	-0.917599	-2.74967
12	-0.243413	-0.187861	-0.556477	-0.949577	-2.75047
13	-0.245491	-0.193465	-0.600793	-0.954341	-2.75634
14	-0.241758	-0.195484	-0.614553	-0.954941	-2.83339

## Sheet: Figure 4
	Figure 4c i (10 μΜ)															Figure 4c i (1 μΜ)																	Figure 4c ii
	core 1		core 2		core 3		core 4		core 5		core 6		core 7			core 1		core 2		core 3		core 4		core 5		core 6		core 7					MSD (μm^2)				Error MSD (SEM)
	Position X	Position Y	Position X	Position Y	Position X	Position Y	Position X	Position Y	Position X	Position Y	Position X	Position Y	Position X	Position Y		Position X	Position Y	Position X	Position Y	Position X	Position Y	Position X	Position Y	Position X	Position Y	Position X	Position Y	Position X	Position Y				LPC concentration (μM)				LPC concentration (μM)
	1063	676	1174	777	1120	912	1027	809	883	872	1002	940	920	721		1132	946	1078	880	1083	753	1151	828	1161	704	1230	778	1198	896			time (hours)	0 (control)	1	10		0 (control)	1	10
	1063	672	1174	776	1120	912	1026	805	880	857	1000	940	915	715		1132	946	1080	880	1083	753	1151	828	1163	704	1230	778	1198	896			0	0	0	0		0	0	0
	1067	664	1166	763	1120	904	1031	807	888	856	1006	939	923	712		1132	946	1083	875	1083	753	1151	828	1163	704	1230	778	1198	896			2.4	44.6043	37.6115	72.8574		8.16296	8.96719	6.60843
	1078	665	1168	763	1122	899	1040	803	896	852	1010	937	926	711		1132	948	1083	871	1083	753	1151	828	1163	704	1230	778	1198	896			5.8	22.9707	16.2166	17.0041		7.15768	6.83832	7.434
	1079	663	1176	763	1135	900	1046	801	904	852	1011	937	928	711		1132	948	1083	871	1083	753	1151	824	1163	704	1230	778	1198	896			8.3	6.23375	4.36593	38.7266		1.49264	2.50866	26.1084
	1079	663	1184	763	1139	900	1051	801	904	852	1016	935	934	711		1132	948	1083	871	1083	753	1151	824	1163	704	1230	778	1198	896			10.8	7.54882	4.83451	142.889		3.07628	2.59596	68.9098
	1084	661	1187	761	1146	897	1046	801	904	852	1022	933	936	711		1132	948	1083	871	1083	753	1151	824	1163	704	1230	778	1198	896
	1084	661	1188	761	1148	895	1044	795	906	848	1031	928	938	711		1130	940	1083	873	1080	749	1138	811	1161	704	1230	778	1198	896
	1084	661	1191	760	1148	895	1044	795	906	847	1032	925	938	711		1132	944	1083	873	1080	751	1143	822	1167	704	1230	778	1198	896
	1084	660	1191	759	1148	892	1044	795	907	845	1027	925	935	705		1128	964	1083	875	1083	772	1149	842	1165	724	1234	803	1198	911
	1084	657	1191	759	1147	889	1046	793	906	843	1022	924	934	701		1120	952	1076	878	1070	757	1128	824	1149	708	1213	782	1192	902
	1084	656	1191	753	1147	887	1046	793	902	843	1022	924	932	699		1124	952	1070	880	1064	749	1128	822	1145	704	1219	770	1188	896
	1083	652	1191	751	1147	887	1042	789	900	843	1022	921	931	696		1124	952	1066	878	1078	747	1136	815	1163	701	1225	770	1192	892
	1079	644	1192	749	1147	887	1040	783	899	843	1022	921	931	695		1124	952	1072	873	1087	747	1145	815	1167	701	1232	770	1201	894
	1079	643	1192	749	1147	884	1042	783	899	845	1022	921	930	692		1130	952	1078	869	1080	749	1149	815	1165	695	1238	770	1207	894
	1079	643	1192	749	1147	883	1043	784	899	845	1022	921	928	691		1130	952	1080	869	1083	749	1151	813	1165	695	1246	770	1207	894
	1079	643	1194	743	1147	883	1044	784	898	844	1022	921	928	691		1138	952	1087	871	1085	749	1151	807	1165	695	1250	768	1205	900
	1076	635	1194	743	1147	883	1044	784	898	844	1022	921	927	688		1138	952	1089	871	1085	749	1145	807	1165	695	1250	768	1205	896
	1075	633	1192	744	1147	883	1043	783	898	840	1022	921	927	687		1140	952	1089	871	1085	749	1145	807	1165	695	1246	762	1205	896
	1075	633	1192	745	1147	883	1044	781	898	840	1022	921	926	687		1140	952	1089	869	1085	749	1145	807	1165	695	1236	772	1205	896
	1075	633	1192	745	1147	883	1044	779	898	840	1022	921	923	685		1143	950	1087	869	1085	749	1145	807	1165	695	1236	772	1205	896
	1075	633	1192	745	1147	883	1043	776	898	840	1022	921	920	683		1143	950	1080	869	1080	753	1140	811	1165	695	1236	772	1205	896
	1075	633	1192	745	1147	883	1043	776	898	840	1022	921	920	683		1143	950	1080	869	1072	764	1140	813	1165	695	1236	772	1205	896
	1075	633	1192	745	1147	883	1043	776	898	840	1022	921	922	683		1140	950	1080	869	1072	764	1140	813	1161	697	1236	772	1205	896
	1075	633	1192	745	1147	883	1043	776	898	840	1022	921	922	683		1138	950	1080	869	1076	757	1140	813	1165	697	1236	772	1205	896
	1075	633	1192	745	1147	883	1043	776	896	840	1018	920	922	681		1138	950	1080	878	1076	755	1140	815	1165	697	1236	772	1205	896
	1075	633	1192	745	1147	883	1043	776	896	840	1016	920	922	681		1138	950	1078	878	1076	755	1140	817	1165	697	1236	772	1205	896
	1075	633	1192	745	1147	883	1043	776	894	839	1016	919	923	681		1138	950	1078	878	1076	755	1140	820	1165	697	1236	772	1205	896
	1075	632	1192	745	1147	883	1043	779	892	837	1016	919	923	680		1138	950	1078	878	1076	755	1140	820	1165	697	1236	772	1205	896
	1075	632	1192	745	1147	881	1043	779	892	837	1016	919	920	679		1138	950	1078	878	1083	755	1140	820	1165	697	1236	772	1205	896
	1075	632	1192	745	1147	879	1036	775	892	837	1016	919	920	679		1138	950	1078	878	1080	755	1140	820	1165	697	1236	772	1205	896
	1075	632	1192	745	1147	879	1034	772	892	837	1016	919	920	679		1138	950	1078	880	1076	755	1140	820	1165	697	1236	772	1205	896
	1075	627	1192	741	1147	879	1034	772	892	837	1016	919	920	679		1138	950	1078	880	1076	755	1140	820	1165	697	1236	772	1205	896
	1075	625	1192	740	1147	888	1034	772	892	837	1016	917	920	679		1138	950	1078	880	1076	755	1140	820	1165	697	1236	772	1205	896
	1074	623	1192	736	1148	889	1034	772	892	837	1016	917	920	679		1138	950	1078	880	1076	755	1140	820	1165	697	1236	772	1205	896
	1074	623	1192	736	1148	889	1034	772	892	837	1014	915	920	679		1138	950	1078	880	1076	755	1140	820	1165	697	1236	772	1205	896
	1074	623	1192	736	1148	889	1034	772	892	837	1012	915	920	679		1138	950	1078	880	1076	755	1140	820	1165	697	1236	772	1205	896
	1074	623	1192	736	1150	889	1034	772	892	837	1012	915	920	679		1138	952	1078	880	1076	755	1140	822	1165	697	1236	772	1205	896
	1074	620	1192	736	1152	889	1034	772	890	836	1012	915	920	679		1138	952	1078	880	1076	755	1140	822	1165	697	1236	772	1205	896
	1074	620	1192	736	1152	889	1034	772	890	836	1012	915	920	679		1138	952	1078	880	1076	755	1140	822	1165	697	1236	772	1205	896
	1074	620	1192	736	1152	889	1034	772	890	836	1012	915	920	679		1138	952	1078	880	1076	755	1140	822	1165	697	1236	772	1205	896
	1074	620	1192	736	1152	889	1034	772	890	836	1012	915	918	677		1138	952	1078	880	1076	755	1140	822	1165	697	1236	772	1205	896
	1074	620	1192	736	1152	889	1034	772	890	835	1012	915	918	677		1138	952	1078	880	1076	755	1143	822	1165	697	1236	772	1205	896
	1074	620	1192	736	1152	889	1034	772	890	835	1012	915	916	677		1138	952	1078	880	1076	755	1143	822	1165	697	1236	772	1205	896
	1074	620	1192	736	1152	889	1034	772	890	835	1012	915	910	672		1138	952	1078	880	1076	755	1143	822	1165	697	1236	772	1205	896
	1074	617	1192	736	1152	889	1034	772	888	833	1002	909	910	672		1138	952	1078	880	1076	755	1143	822	1165	697	1236	772	1205	896
	1074	613	1192	735	1152	889	1034	772	888	831	1002	909	912	672		1138	952	1078	880	1076	755	1143	822	1165	697	1236	772	1205	896
X	1074	613	1194	732	1152	889	1034	772	888	831	1002	909	912	672		1138	952	1078	880	1076	755	1143	822	1165	697	1236	772	1205	896
	1074	613	1195	729	1152	889	1034	772	888	831	1004	911	915	672		1138	952	1078	880	1076	755	1143	822	1165	697	1236	772	1205	896
	1074	613	1195	729	1152	889	1034	772	888	831	1006	911	919	671		1138	952	1078	880	1076	755	1143	822	1165	697	1236	772	1205	896
	1074	613	1195	729	1152	889	1034	772	888	831	1006	911	910	671		1138	952	1078	880	1076	755	1143	822	1165	697	1236	772	1205	896
	1074	613	1195	729	1152	889	1034	772	888	831	1007	911	915	669		1138	952	1078	880	1076	755	1143	822	1165	697	1236	772	1205	896
	1074	613	1195	729	1152	889	1034	772	888	831	1007	911	912	668		1138	952	1078	880	1076	755	1143	822	1165	697	1236	772	1205	896
	1074	613	1195	729	1152	889	1034	772	888	831	1007	911	911	667		1136	952	1078	880	1076	755	1143	822	1165	697	1236	772	1205	896
	1074	613	1195	729	1152	889	1034	772	888	831	1007	911	911	667		1134	952	1078	880	1076	755	1143	822	1165	697	1236	772	1205	896
	1074	613	1194	728	1152	889	1034	772	884	828	1007	911	911	667		1134	952	1078	880	1076	755	1143	822	1165	697	1236	772	1205	896
	1074	613	1196	728	1152	889	1034	772	884	828	1007	911	910	667		1134	952	1078	880	1076	755	1143	822	1165	697	1236	772	1205	896
	1074	613	1195	727	1152	889	1034	772	884	828	1007	911	910	667		1134	952	1078	880	1076	755	1143	822	1165	697	1236	772	1205	896
	1074	613	1178	824	1152	889	1034	772	884	828	1007	911	908	665		1134	952	1076	878	1076	755	1143	822	1165	697	1236	772	1205	896
	1074	613	1174	831	1152	889	1034	769	884	828	1007	911	908	664		1134	952	1076	873	1076	755	1143	822	1165	697	1236	772	1205	896
	1063	611	1174	843	1152	889	1034	768	884	828	1007	911	899	661		1134	952	1076	873	1076	755	1143	822	1165	704	1236	772	1205	896
	1060	607	1174	843	1152	888	1034	763	884	831	1007	911	899	661		1134	952	1076	873	1076	755	1145	817	1165	708	1236	772	1205	896
	1059	604	1174	837	1154	880	1032	757	884	831	1007	911	899	661		1134	952	1076	873	1076	755	1145	817	1165	708	1236	772	1205	896
	1059	604	1174	837	1154	879	1032	757	884	831	1007	911	899	661		1134	952	1076	873	1076	755	1145	817	1165	708	1234	774	1205	896
	1058	603	1174	837	1155	873	1032	757	884	831	1007	911	898	661		1134	952	1076	873	1076	755	1145	817	1165	708	1234	774	1205	896
	1056	600	1174	837	1155	871	1032	757	884	831	1007	911	898	661		1134	952	1076	873	1076	755	1145	817	1163	708	1234	774	1205	896
	1054	599	1174	837	1156	860	1032	757	884	831	1007	911	896	661		1134	952	1076	873	1076	755	1145	817	1163	708	1234	774	1205	896
	1054	597	1174	837	1158	856	1032	757	884	831	1007	911	896	660		1134	952	1076	873	1076	755	1145	817	1163	708	1234	774	1205	896
	1054	597	1174	837	1158	856	1032	757	884	831	1007	911	895	659		1134	952	1076	873	1076	755	1143	817	1163	708	1234	774	1205	896
	1054	597	1174	837	1158	856	1032	757	884	831	1007	911	895	659		1134	952	1076	873	1076	755	1143	817	1163	708	1234	774	1205	896
	1051	597	1174	837	1158	856	1032	757	880	831	1007	911	895	659		1134	952	1076	873	1076	755	1143	817	1163	708	1234	774	1205	896
	1051	596	1174	837	1158	856	1032	757	880	831	1007	911	895	659		1134	952	1076	873	1076	755	1143	817	1163	708	1234	774	1205	896
	1050	595	1174	837	1158	856	1032	757	880	831	1007	911	894	659		1134	952	1076	873	1076	755	1143	817	1163	708	1234	774	1205	896
	1048	595	1174	837	1158	856	1032	757	879	831	1006	904	892	659		1134	952	1076	873	1076	755	1143	817	1163	708	1234	774	1205	896
	1048	595	1174	837	1158	856	1032	757	879	831	1006	904	891	659		1134	952	1076	873	1076	755	1143	817	1163	708	1234	774	1205	896
	1048	593	1174	837	1158	856	1032	757	879	831	1006	904	891	659		1134	952	1076	873	1076	755	1143	817	1163	708	1234	774	1205	896
	1048	593	1174	837	1158	856	1031	757	879	831	1006	904	891	659		1134	952	1076	873	1076	755	1143	817	1163	708	1234	774	1205	896
	1048	593	1174	837	1158	856	1031	757	879	831	1006	904	891	659		1134	952	1076	873	1076	755	1143	817	1163	708	1234	774	1205	896
	1048	593	1175	837	1158	856	1031	757	879	829	1004	901	891	659		1134	952	1076	873	1076	755	1143	817	1163	708	1234	774	1205	896
	1048	593	1170	839	1158	856	1031	757	879	829	1003	899	891	659		1134	952	1076	875	1076	755	1143	817	1163	708	1234	774	1205	896
	1048	593	1170	839	1158	856	1031	757	878	828	1003	899	891	659		1134	952	1078	878	1076	755	1143	817	1163	708	1234	774	1205	896
	1048	593	1170	839	1158	856	1031	757	878	828	1003	899	891	659		1134	952	1078	878	1076	755	1143	817	1163	708	1234	774	1205	896
	1048	593	1168	839	1158	856	1031	757	878	828	1003	899	891	659		1134	954	1078	878	1076	755	1143	817	1163	708	1234	774	1205	896
	1048	593	1168	839	1158	856	1031	757	878	828	1003	899	891	659		1134	954	1078	878	1076	755	1143	817	1163	708	1234	774	1205	896
	1047	593	1168	839	1158	856	1030	757	874	828	1003	899	891	659		1134	954	1070	878	1076	755	1143	817	1163	708	1234	774	1205	896
	1046	591	1168	839	1158	856	1015	744	874	828	1003	899	888	655		1134	954	1070	878	1076	755	1143	817	1163	708	1234	774	1205	896
	1042	588	1168	839	1158	856	1016	744	874	827	1003	899	888	655		1134	954	1070	878	1076	755	1143	817	1163	708	1234	774	1205	896
	1042	588	1168	839	1158	856	1027	748	874	825	1003	899	888	655		1134	956	1070	878	1076	755	1143	817	1163	708	1234	774	1205	896
	1047	589	1168	839	1158	856	1026	748	872	824	1003	899	888	655		1134	956	1070	878	1076	755	1143	817	1163	708	1234	774	1205	896
	1046	589	1168	839	1158	856	1026	748	872	824	1003	899	888	655		1134	956	1070	878	1076	755	1143	817	1163	708	1234	774	1205	896
	1043	587	1168	839	1158	856	1026	748	872	824	1003	899	888	655		1134	956	1070	878	1076	755	1143	817	1163	708	1234	774	1205	896
	1048	696	1168	839	1158	856	1026	748	872	824	1003	899	888	655		1134	956	1070	878	1076	755	1143	817	1163	708	1234	774	1205	896
	1039	705	1168	843	1158	856	1026	748	872	824	1003	899	888	655		1134	956	1070	878	1076	755	1143	817	1163	708	1234	774	1205	896
	1039	705	1168	843	1158	856	1026	748	872	824	1003	899	866	653		1134	956	1070	878	1076	755	1143	817	1163	708	1234	774	1205	896
	1039	705	1168	843	1158	856	1026	748	872	824	1003	899	866	653		1132	956	1070	878	1076	755	1143	817	1163	708	1234	774	1205	896
	1039	705	1168	843	1158	856	1027	737	872	824	1003	899	866	653		1132	956	1070	878	1076	755	1143	817	1163	708	1234	774	1205	896
	1038	709	1168	843	1158	856	1028	732	872	824	1003	899	866	653		1132	958	1070	878	1076	755	1143	817	1163	708	1234	774	1205	896
	1036	709	1167	845	1158	856	1028	732	872	824	1003	899	866	653		1132	958	1070	878	1076	755	1143	817	1163	708	1234	774	1205	896
	1036	709	1167	845	1158	856	1031	725	872	824	1003	899	875	655		1132	958	1070	878	1076	755	1143	817	1163	708	1234	774	1205	896
	1036	709	1167	845	1158	856	1031	725	872	824	1003	899	867	659		1132	958	1070	878	1076	755	1143	817	1163	708	1234	774	1205	896
	1038	709	1167	845	1158	856	1031	725	872	824	1003	899	863	775		1132	958	1070	878	1076	755	1143	817	1163	708	1234	774	1205	896
	1038	709	1167	845	1158	856	1031	724	872	824	1003	899	863	789		1130	958	1070	878	1076	755	1143	817	1163	708	1234	774	1205	896
	1043	708	1167	845	1158	856	1034	721	867	809	1002	897	862	792		1130	958	1070	878	1076	755	1143	817	1163	708	1234	774	1205	896
	1046	705	1167	845	1158	856	1042	712	867	808	999	896	860	792		1130	958	1070	878	1076	755	1143	815	1163	708	1234	774	1205	896
	1047	705	1167	845	1158	856	1043	709	866	803	998	895	860	793		1130	958	1070	878	1076	755	1143	815	1163	708	1234	774	1205	896
	1047	705	1167	845	1158	856	1043	709	860	793	998	895	860	796		1130	958	1072	878	1076	755	1143	815	1163	708	1234	774	1205	896
	1047	705	1167	845	1158	856	1043	709	860	793	996	895	860	797		1130	958	1072	878	1076	755	1143	815	1163	708	1234	774	1205	896
	1047	705	1167	845	1158	856	1043	709	860	793	995	892	860	797		1130	958	1072	878	1076	755	1143	815	1163	708	1234	774	1205	896
	1047	705	1167	845	1158	856	1043	709	860	793	994	892	860	797		1130	958	1072	878	1076	755	1143	815	1163	708	1234	774	1205	896
	1047	705	1167	845	1158	856	1043	709	860	793	990	892	860	797		1130	958	1072	878	1076	755	1143	815	1163	708	1234	774	1205	896
	1047	705	1167	845	1158	856	1043	709	860	793	990	892	860	797		1130	958	1072	878	1076	755	1143	815	1163	708	1234	774	1205	896
	1047	705	1167	845	1158	856	1043	709	860	793	990	892	860	797		1130	958	1072	878	1076	755	1143	815	1163	708	1234	774	1205	896
	1047	705	1167	845	1158	856	1043	709	859	787	990	892	860	797		1130	958	1072	878	1076	755	1143	815	1163	708	1234	774	1205	896
	1047	705	1163	845	1158	856	1043	709	859	787	990	892	860	797		1130	958	1072	878	1076	755	1143	815	1163	708	1234	774	1205	896
	1047	705	1163	845	1158	856	1043	709	859	787	990	891	860	797		1130	958	1072	878	1076	755	1143	815	1163	708	1234	774	1205	896
	1047	705	1163	847	1158	856	1043	709	859	791	990	891	860	797		1130	958	1072	878	1076	755	1143	815	1163	708	1234	774	1205	896
	1047	705	1162	849	1158	856	1042	709	859	792	990	891	860	797		1130	958	1072	878	1076	755	1143	815	1163	708	1234	774	1205	896
	1047	705	1162	849	1158	856	1040	708	858	793	990	891	860	797		1130	958	1072	878	1076	755	1143	815	1163	708	1234	774	1205	896
	1042	716	1162	851	1158	856	1039	708	858	793	990	891	860	797		1130	958	1072	878	1076	755	1143	815	1163	708	1234	774	1205	896
	1046	693	1160	851	1158	856	1039	708	858	793	990	891	860	797		1130	958	1072	878	1076	755	1143	815	1163	708	1234	774	1205	896
	1046	687	1160	851	1158	856	1039	708	858	793	990	891	860	797		1130	958	1072	878	1076	755	1143	815	1163	708	1234	774	1205	896
	1046	687	1170	852	1158	856	1050	699	858	793	988	889	856	793		1130	958	1072	878	1076	755	1143	815	1163	708	1234	774	1205	896
	1040	688	1162	860	1160	857	1039	693	856	792	990	889	856	795		1130	958	1072	878	1076	755	1143	815	1163	708	1234	774	1205	896
	1091	739					1092	744	882	804	1010	900	880	801		1124	958	1072	878	1076	755	1143	815	1163	708	1234	774	1205	896
	1120	739					1114	745	907	817			904	819		1124	958	1072	878	1076	755	1143	815	1163	708	1234	774	1205	896
	1112	749					1122	757	908	820			914	828		1124	958	1074	878	1076	755	1143	815	1163	708	1234	774	1205	896
	1120	763					1122	757	908	820			914	827		1124	958	1074	878	1076	755	1143	815	1163	708	1234	774	1205	896
	1126	760					1132	772	916	827			914	821		1128	958	1074	878	1076	755	1143	815	1163	708	1234	774	1205	896
	1126	760					1132	772	916	827			914	821		1128	958	1074	878	1076	755	1143	815	1163	708	1234	774	1205	896
	1126	760					1132	772	916	827			914	821		1128	958	1072	878	1076	755	1143	815	1163	708	1234	774	1205	896
	1126	765					1132	772	916	827			914	821		1128	958	1072	878	1076	755	1143	817	1163	708	1234	774	1205	896
	1126	765					1132	772	916	827			914	821		1128	958	1072	878	1076	755	1143	817	1163	708	1234	774	1205	896
	1127	765					1132	772	916	827			914	821		1128	958	1072	878	1076	755	1143	817	1163	708	1234	774	1205	896
	1128	765					1132	772	916	827			914	821		1128	958	1072	878	1076	755	1143	817	1163	708	1234	774	1205	894
	1128	765					1132	772	916	827			914	821		1128	958	1072	878	1076	755	1143	817	1163	708	1234	774	1205	894
	1128	765					1132	772	916	827			914	821		1128	958	1072	878	1076	755	1143	817	1163	708	1234	774	1205	894
	1128	765					1132	772	916	827			914	821		1128	958	1072	878	1076	755	1143	817	1163	708	1234	774	1205	894
	1128	765					1132	771	916	827			914	821		1128	958	1072	878	1076	755	1143	817	1163	708	1234	774	1205	894
	1128	765					1132	769	916	827			914	821		1128	958	1072	878	1076	755	1143	817	1163	708	1234	774	1205	894
	1128	765					1132	768	916	827			914	821		1128	956	1072	878	1076	755	1143	817	1163	708	1234	774	1205	894
	1128	765					1132	768	916	827			914	821		1128	956	1072	878	1076	755	1143	817	1163	708	1234	774	1205	894
	1128	765					1132	767	916	827			914	821		1128	956	1072	878	1076	755	1143	817	1163	708	1234	774	1205	894
	1128	765					1132	767	916	827			914	821		1128	956	1072	878	1076	755	1143	817	1163	708	1234	774	1205	894
	1128	765					1132	767	916	827			914	821		1128	956	1072	878	1076	755	1143	817	1163	708	1234	774	1205	894
	1128	765					1132	767	916	827			914	821		1128	956	1072	878	1076	755	1143	817	1163	708	1234	774	1205	894
	1128	765					1132	767	916	827			914	821		1128	956	1072	878	1076	755	1143	817	1163	708	1234	774	1205	894
	1128	765					1132	767	916	827			914	821		1128	956	1072	878	1076	755	1143	817	1163	708	1234	774	1205	894
	1128	765					1132	767	916	827			914	821		1128	956	1072	878	1076	755	1143	817	1163	708	1234	774	1205	894
	1128	765					1132	767	916	827			914	821		1128	956	1072	878	1076	755	1143	817	1163	708	1234	774	1205	894
																1128	956	1072	878	1076	755	1143	817	1163	704	1234	774	1205	894
																1128	956	1072	878	1076	755	1143	817	1163	704	1234	774	1205	894
																1128	956	1072	878	1076	755	1143	817	1163	704	1234	774	1205	894
																1128	956	1072	878	1076	755	1143	817	1163	704	1234	774	1205	894
																1128	956	1072	878	1076	755	1143	817	1163	704	1234	774	1205	894
																1128	956	1072	878	1076	755	1143	817	1163	704	1234	774	1205	894
																1128	956	1072	878	1076	755	1143	817	1163	704	1234	774	1205	894
																1128	956	1072	878	1076	755	1143	817	1163	704	1234	774	1205	894
																1128	956	1072	878	1076	755	1143	817	1163	704	1234	774	1205	894
																1128	956	1072	878	1076	755	1143	817	1163	704	1234	774	1205	894
																1128	956	1072	878	1076	755	1143	817	1163	704	1234	774	1205	894
																		1072	878	1076	755	1143	817	1163	704	1234	774	1205	894
																		1072	878	1076	755	1143	817	1163	704	1234	774	1205	894
																		1072	878	1074	755	1143	817			1234	774	1205	894
																		1072	878			1143	817			1234	774	1205	896
																		1072	878			1143	817			1234	774	1205	898
																		1072	878			1143	817			1234	774	1205	898
																		1072	878			1143	817			1234	774	1205	898
																		1072	878			1143	817			1234	774	1205	898
																		1072	878			1143	817			1234	774	1205	898
																		1072	878			1143	817			1234	774
																		1072	878
																		1072	878

## Sheet: Figure 5
	Figure 5a iii				Figure 5b																	Figure 5c
	time (hours)	Bilayer Area (μm^2)	Trendline			Bilayer Area (μm^2) - 1 μM																1 μM LPC			10 μM LPC
	0	8793.65	8483.28		time (hours)	sample #1	sample #2	sample #3	sample #4	sample #5	sample #6	sample #7	sample #8	sample #9	sample #10	sample #11	Average	SEM				θ (°)			θ (°)
	0.833333	8272.26	7815.81		0	9723.5	9008.67	8297.86	4303.05	7304.43	5667.96	6500.45	6062.37	6392.01	17392.2	13374.5	8547.91	1152.27				t=0	t=16hrs		t=0	t=9hrs	t=16hrs
	1.66667	6519.86	7148.33		3.5	8738.53	11770.5	8676.18	4371.92	7167.68	4845.12	5754.9	5231.42	5931.29	13027.5	9778.63	7753.97	872.753				42.982	37.4815		34.5005	29.717	26.7045
	2.5	6776.39	6480.85		8	6988.74	12292.7	6745.81	3612.91	6586.33	4672.97	5866.9	4413.27	5386.13	14075.5	11229	7442.75	1051				47.1285	40.935		38.7355	22.909	24.764
	3.33333	5523.72	5813.37		11.6	6009.91	10868.9	5523.84	3293.75	7282.48	4206.97	5265.7	5207.85	6429.48	13972.8	8936.14	6999.8	947.047				53.4955	41.282		32.526	26.475	36.7995
	4.16667	4777.45	5145.89		16	6212.89	9429.16	5953.43	3632.22	7972.71	3747.63	5701.37	5398.36	5901.3	13403.4	8480.33	6893.89	847.52				35.7825	33.3155		39.9495	28.155	32.809
	5	4517.59	4478.42																			30.64	41.8385		25.309	29.573	26.7305
	5.83333	3263.26	3810.94			Bilayer Area (μm^2) - 10 μM																42.3035	40.7295		34.481	28.6855	32.4355
	6.66667	3468.15	3143.46		time (hours)	sample #1	sample #2	sample #3	sample #4	sample #5	sample #6	sample #7	sample #8	sample #9	sample #10	sample #11	sample #12	Average	SEM			54.2605	48.1375		38.9935	31.5635	38.0255
	7.5	2640.26	2475.98		0	20010.6	4003.82	5069.36	5256.7	4525.48	7383.11	6344.49	6124.77	6442.42	7258.15	4647.56	6719.63	6982.17	1226.2			42.7665	36.5565		50.0285	36.4315	29.993
	8.33333	2052.24	1808.51		3.5	16926.4	878.837	1438.25	2033.7	2213.43	2554	2955.91	2718.52	1324.77	3510.72	1402.12	2447.81	3367.04	1252.35			42.2015	38.402		42.859	32.7055	36.392
	9.16667	1987.27	1977.95		8	16429.3	0	1655.98	0	1488.22	16324.3	4551.51	0	4486.81	11849.5	1139.19	2143.04	5005.65	2133.09			34.347	35.6		43.407	33.098	26.851
	10	1890.66	1977.95		11.6	15162.7	0	0	0	0	0	0	0	2689.39	6170.49	0	5522	2462.05	2700.1			53.097	35.3785		41.737	38.1645	27.489
	10.8333	1935.63	1967.09		16	13725.2	0	0	0	0	0	0	0	1999.55	4511.54	0	4068.9	2025.44	2607.75			49.4085	35.695		36.5415	27.045	27.019
	11.6667	2185.5	1956.24																			23.7165	35.874		40.7935	24.9635	24.033
	12.5	1799.04	1945.38																			29.505	42.369		33.2975	27.518	29.964
	13.3333	2105.55	1934.52																			38.195	34.8025		32.688	30.7405	21.8205
	14.1667	1704.09	1923.67																			32.067	29.8775		37.555	35.0785	29.0545
	15	1699.1	1912.81																			40.3635	29.735		23.952	37.1215	25.9345
	15.8333	2103.88	1901.96																			16.5515	25.097		46.263	32.4095	31.215
																						40.419	38.044		31.7175	29.098	35.336
																						41.7875	39.426		39.413	31.2265	23.5605
																						39.608	44.7215		42.7665	29.6145	28.472
																						34.691	27.0835		43.0205	28.718	24.755
																						34.722	33.7685		40.902	41.4495
																						23.155	38.7355		28.349	27.8835
																						35.5255	28.155		45.318
																						22.156	33.886		31.7175
																						29.995	26.1495		40.837
																						42.7505	37.068		28.76
																						44.3815	34.8705		42.498
																						31.6655	32.6125		40.0505
																						33.81	23.6295		42.5675
																						48.9625	32.327		31.352
																						50.4325	22.367		26.921
																						44.514	18.467		30.0655
																						41.311	27.6525		39.796
																						48.923	29.9655		27.919
																						37.0275	31.0515		32.5575
																						19.7435	41.475		29.886
																						42.942	33.1855		27.3615
																						42.744	25.103		34.398
																						43.01	29.2325		29.862
																						46.193	33.8165		29.097
																						26.3685	26.7725		30.662
																						27.112	38.2395		30.9435
																						53.5755	34.773		24.8635
																						34.1925	35.278		28.076
																						28.6325	44.3015		29.116
																						37.3725	40.43
																						37.982	32.291
																						44.8605	31.7175
																						33.046	37.662
																						37.2725	24.359
																						41.5445	25.4835
																						36.9445	31.735
																						41.8675	38.9655
																					Average θ (°)	38.3646	33.962		35.2	30.8	29.1
																					SEM	2.37823	1.69311		1.90831	1.78773	1.95776
